# Supplementary material for: An Ab Initio Electronic Structure Investigation of the Ground and Excited States of ScH+, YH+, and LaH+
Source: Molecules. 2025 Jun 2;30(11):2435. doi: 10.3390/molecules30112435 (PMC12156933; doi:10.3390/molecules30112435)
Supplement: Supplementary file 1 [file molecules-30-02435-s001.zip]

Archive with 1 entries (1 files):
- molecules-3627257-supplementary.pdf
